# Supplementary material for: Demethylation and microRNA differential expression regulate plasma-induced improvement of chicken sperm quality
Source: Sci Rep. 2019 Jun 20;9:8865. doi: 10.1038/s41598-019-45087-1 (PMC6586908; doi:10.1038/s41598-019-45087-1)
Supplement: Supplementary file 2 — Dataset 1 [file 41598_2019_45087_MOESM2_ESM.xlsx]

## Sheet: Supplementary Table S1
Supplementary Table S1. Differentially expressed miRNAs in the testis of 40-week-old male chickens
miRNA name	Sequence	Sequence cordinate	P/C. FC	Top target genes of miRNAs	Associated target genes
gga-miR-1599	GGAGGGAGGAAAAAAAAAAA	chr7:23875725-23875744 (+)	9.41661	RASD2, KCNH1, C10ORF6, FRZB, PRDM1, SERPING1, KIAA0930, VASH1, FBXO45, SOX6
gga-miR-6712-5p	AGUGGUGGCUGAGAACAGUGAC	chr17:9515833-9515854 (-)	5.17153	ZDHHC8, NFIC, PITPNM2, PLXNA1, LPPR4, WDTC1, ZBTB24, NUP188, PLEKHM3, ZNF628
gga-miR-3535	GGAUAUGAUGACUGAUUAUCUGAAA	chr9:14752180-14752204 (-)	4.58655	ZNF652, TRIO, CAMTA1, SLC4A10, SGMS1, SLC44A1, KIAA2022, UBFD1, PPM1E, TBC1D8B
gga-miR-1773-5p	UGGGGGAGGAGGGACCUCUGCUU	chr20:8473581-8473603 (+)	4.25549	KDM2A, F2RL1, EN1, TOM1L2, TBL1X, FAM163A, GRB7, THRAP3, ZNRF2, PIP5K1C
gga-miR-6632-5p	AGAGAUGAGAGGAGUGGAUGACAGC	chr4:44243732-44243756 (+)	3.37926	ATP10A, GXYLT1, IGFBP5, FAR1, DIP2B, SCAMP4, TMEM121, STRN3, PCMT1, TMEM41B
gga-miR-1454	GUACAAUGAUGAGACUUUGGCUCC	chr3:56049392-56049415 (-)	2.80841	LGALSL, LRRC3B, SUMO2, HSPA12A, RAB21, KDM6A, SLC4A7, USP24, CHD1, ZNF207
gga-miR-1764-5p	GCUCAGGCAGCAGGAGGCUUG	chr15:5778593-5778613 (+)	2.59771	CAMK2G, RAB11FIP4, HIP1R, ZFC3H1, APCDD1, VANGL1, KPNA4, THUMPD1, SEMA3A, UCK1
gga-miR-6615-5p	UUGGGGACACCAUCAGAACAGCCA	chr28:1748888-1748911 (-)	2.50264	LSMEM2, CACNA2D2, TMEM98, ACHE, FBXO41, TRAM1, PPIP5K1, SLC6A9, PSD2, GAB2
gga-miR-1465	UUUCAGAGGUGCUGGGUGCUU	chr17:8168610-8168630 (+)	2.46722	GABPB1, AKT3, CCNT2, SLC26A7, CNBP, LRP3, ECM2, MLXIP, MUT, FAM198B
gga-miR-1700	CAUCAGAGGGAUAGGAUGGAC	chr1:136086328-136086348 (+)	2.45862	RBM20, CELF1, SRD5A1, RYR2, FOXN3, EEF1D, TMEM56, PTEN, PSD3, RDH12
gga-miR-6566-3p	CAGCAGGCCAUGGGGUCGCAG	AADN03010670.1:1414-1434 (+)	2.24243	MAFB, ATRX, RAI14, C19H7ORF42, RNF150, ZFAND3, ITPRIP, ACAP3, NTRK3, RDH5
gga-miR-1611	GGAGGGCUUGCAGGCGGUGUGC	chr10:14127561-14127582 (+)	2.23034	MSL2, TSHZ3, VASH1, UBE2O, MMP24, TFPI, NPAS3, HEYL, FNDC9, FAM83F
gga-miR-4732-5p	UGGAGGAGGGAGCAGGAAUAU	chr3:29704397-29704417 (-)	2.21444	KCNIP1, GRIN2B, PSMF1, NAV2, SLC35D1, TBC1D22B, SORCS2, PITPNM2, MKNK2, LINGO1
gga-miR-6634-5p	UCUCAGGGUUCUGAAGGAGCUGGC	chr3:89124280-89124303 (-)	2.15811	MAU2, ITPRIP, POMGNT1, DAB2IP, FKBP9, PECAM1, GAPVD1, ABHD6, ZFHX4, PBX3
gga-miR-3538	GUUCGGUGAUGAAACCAUGGA	chr1:50552411-50552431 (+)	2.12411	PABPC1, KLHDC5, STK24, DENR, MYLK4, SLC18A2, MMAB, MAP9, RECK, CYB5R3
gga-miR-6652-5p	UGGGUGUAUGUGGGACAGCUC	chr13:8253553-8253573 (+)	2.09773	NBEA, SIAH1, CNOT7, AP4S1, FAM65C, SLC24A3, KIAA1644, SLC25A16, KLHDC7A, SLC25A4
gga-miR-1456-5p	GAAAGGACGGAGGCGGCCCGCGC	chrZ:44756285-44756307 (-)	2.08794	ZNF292, CIRBP, GRAMD3, TTC26, ZBTB41, PAFAH1B1, C14ORF4, SP4, DDX17, EIF4E
gga-miR-1682	UGGGUCAGAUGGAGCUGAGGG	chr14:4912519-4912539 (+)	2.02138	NECTIN1, ELAVL2, CAPN1, PAX2, MED27, MPST, MYST2, CRYAA, SMG1, NFIA
gga-miR-7466-5p	CUGGCCACUCUGGGAGGCUC	chr4:57749951-57749970 (+)	1.98568	NDRG4, UBE2D3, CCDC92, TMTC1, GABBR2, NPAS2, BACE1, ENDOD1, RGS6, GRIN3A
gga-miR-1623	GCAGGCACAGACAGGCAGUA	chr10:1515885-1515904 (+)	1.94213	TMEM215, NAA30, ADCY3, U2SURP, RNF165, FGFR3, IQCE, FAM63B, ZBTB44, DNAJC30
gga-miR-1654	UUGCUGGUGGAGGGAGCUGAG	chr4:88719889-88719909 (+)	1.92601	STAG1, RPRD1B, SUV420H1, NOVA1, SOS2, NELF, KAT6B, ELF2, MESDC2, PUM1
gga-miR-135b	UAUGGCUUUUUAUUCCUUUU	chr3:36785204-36785223 (+)	1.84797	FOXN3, CPLX2, MYEF2, TNPO1, DESI1, GGNBP2, BACH1, GAS7, ZNF518A, ZRANB2
gga-miR-365-1-5p	GAGGGACUUUUGGGGGCAGAUGU	chr14:766911-766933 (+)	1.8392	KIAA1468, UBE2G1, CAP2, CIT, CRIP2, ATG10, PSD3, ATP6V1G3, ARHGAP5, TULP4
gga-let-7j-3p	CUAUACAGUCUAUUGCCUUCCU	chr26:1591921-1591942 (-)	1.82333	GABRA1, EEA1, SATB1, ZNRF3, CAV2, FGFR3, LRP1B, LSM14A, MBNL2, PHF20L1
gga-miR-7438-5p	UUUUUCAAGGGGACAACUCAGA	chrZ:70599677-70599698 (+)	1.82054	LIMCH1, MDFIC, LARP4B, GCN1L1, PJA2, TMED5, N4BP2L2, GTF2H1, CLN8, NAA30
gga-miR-7450-5p	UCUGUUCUUAAGGAGGCUGAGGC	chr1:54894245-54894267 (+)	1.81568	AGPAT3, ARID5B, BTBD7, TFAP2A, SLIT2, PDE10A, C8H1ORF9, ANKS1A, PIK3C2A, THSD4	AMPK
gga-miR-3524b-3p	CACAGAAUUGUGGGAUGGCUG	chr2:95601125-95601145 (-)	1.80586	COL4A3BP, CLVS2, ARFGEF1, SPINW, VSTM2A, BCAT1, RHBDL3, PPP3CA, TMEM33, CERS6
gga-miR-1704	ACAGCAGAUUGAUGGGGCACA	chr9:4390449-4390469 (+)	1.79125	AP1G1, ATG2B, ARF4, ASB1, DGKD, POMT2, ATP2A2, C2H9ORF5, BTAF1, BNIP3
gga-miR-18b-3p	UACUGCCCUAAAUGCUCCUUCUGGC	chr4:3946504-3946528 (-)	1.77583	ULK2, TFDP2, C10ORF6, B4GALT2, SLC39A9, RBPJ, SATB1, STAG2, CRMP1, GCLM
gga-miR-1560-5p	GCGGCGCGAGCAGAGAGGCGCU	chr11:18095320-18095341 (-)	1.67433	ZNF687, TTI2, NAPA, SLC44A5, PSD, NEUROD1
gga-miR-6645-5p	UGGGAGGUAGCAGUGGUGGUGA	chr5:38408395-38408416 (+)	1.67385	ADARB1, BZW1, NKAIN1, KCNK9, C2H18ORF34, SMPD3, PACS2, HIF1AN, PBX1, TTC39A
gga-miR-7466-3p	UUUUCCUGUAGAGGAAGCAGGAG	chr4:57749976-57749998 (+)	1.63078	STON2, CAMSAP2, C13H5ORF24, CRBN, CNOT7, PDSS2, TOB2, NAA30, ZBTB41, PLOD2
gga-miR-1796	GAACUGCUGAAGGAGGGCUGA	chr2:117163534-117163554 (+)	1.56745	SLC45A4, PITX2, MSL2, SUZ12, EIF3J, KIAA1432, CRISPLD1, MFN2, NF1, RAP1A
gga-miR-2126	AGCGGCGCGGUAGGAGCA	chr1:14567908-14567925 (-)	1.56745	MCL1, MGRN1, TANC2, EGR4, IP6K1
gga-miR-6564-3p	UGGACGGAGGAAGCGCGGGCAG	chr20:11288995-11289016 (-)	1.55995	MEGF6L, RASL10B, HTR4, PPAP2B, PTMS, RASAL2, CHFR, SDF4, WBP2, IFFO2
gga-miR-6657-3p	ACAUGGUGGGAGAAGGGUGAC	chr6:19615120-19615140 (+)	1.55554	RNF169, HDAC2, BAI3, NME7, ARHGAP27, TMEM18, SGMS1, PDE4D, SH3D19, SORBS1
gga-miR-2954	CAUCCCCAUUCCACUCCUAGCA	chrZ:70557207-70557228 (+)	1.54387	LINGO2, TLE1, NLN, PDE4D, YY1, LRRC2, SLC12A2, TJP2, ELAVL2, RAD23B	AMPK
gga-miR-6642-3p	CGGGCGGCCGUCGGGGAAAGCGG	chr5:13052859-13052881 (+)	1.51135	OPN2SW, STRA6, LPCAT3, CACNA1E, PPP2R4, FOXP4L, ARID3C, SOX1, PACS2, IDH2
gga-miR-7480-5p	UUCUGAACGAGACUGAAGGAAGC	AADN03013525.1:427-449 (+)	1.50451	LPGAT1, ATP2B1, EN1, KLHL14, KTN1, UTP11L, SLAIN2, WHSC1, RDH14, B3GNT2
gga-miR-7471-3p	CCCGAGCGGUGCUGUGGCGG	chr14:14312407-14312426 (-)	-1.55772	EDIL3, GMEB1, SLC4A9, USP9X, ADRA2A, SRD5A1, BAIAP2, NHEDC2, EI24
gga-miR-6608-5p	UGAUGGGGAAUGAAGAUGAA	chr1:65986602-65986621 (+) // chr1:65992619-65992638 (+)	-1.5657	RHOG, NFASC, KCNK9, PLEKHM1, TMEM59L, WBSCR17, ARCN1, LSMEM2, FDFT1, ERNI
gga-miR-222b-3p	AGCUACAUCUGAUUACUGGGUCAC	chr4:2147595-2147618 (+)	-1.59928	TCF12, GABRA1, TMCC1, CLVS2, CDKN1B, FMR1, RFXDC2, CPT2, RALGAPA1, USP54
gga-miR-130a-3p	CAGUGCAAUAUUAAAAGGGCAU	chr15:399369-399390 (-)	-1.60615	ST18, LONRF1, CHST1, ARAP2, MPHOSPH9, APPL1, FBXO48, SLAIN1, MAT2B, SECISBP2L	PRDX3, HSD17B3
gga-miR-6705-5p	AAGCAAUGGGGUAAGGAACAG	chr4:84644236-84644256 (-)	-1.7453	CRISPLD1, MBNL1, BAI3, NR2E1, MSL2, TFCP2L1, FOXP2, FRS2, 11-Sep, CGRRF1
gga-miR-455-3p	UGCAGUCCAUGGGCAUAUACAC	chr17:4702022-4702043 (+)	-1.77381	EIF4G3, NKD1, ZXDC, TOR1B, NGF, RAPGEF2, NAA30, C6H10ORF76, PCDH9, CHRDL1
gga-miR-7450-3p	CCCGUUUCCUGGAAGUGAUGGAGC	chr1:54894275-54894298 (+)	-1.78673	NSRP1, LRIG1, ARL14EPL, SET, EIF1AY, YWHAZ, C9ORF4, DHX8, NKD1, NAA16
gga-miR-6676-3p	GCCCAAUGAUGUCUCUGAGGGGG	chr1:858558-858580 (-)	-1.83358	PMP2, NIPSNAP3A, UGGT1, AP3S1, SGIP1, FAM122A, P22, RCN2, RAPGEF2, THSD1
gga-miR-6608-3p	AGCACUGCAAGAGGGAGAGAGAU	chr1:65986659-65986681 (+) // chr1:65992676-65992698 (+)	-1.90936	RNF169, NEK9, VPS26B, DDX5, SMG7, ADAM12, DCUN1D3, RTN4, RFXDC2, DPP6
gga-miR-222a	AGCUACAUCUGGCUACUGGGUCUC	chr1:109977233-109977256 (+)	-1.94993	TCF12, GABRA1, CLVS2, FMR1, CDKN1B, TMCC1, RFXDC2, RALGAPA1, CPT2, USP54	ATP5L
gga-miR-214	ACAGCAGGCACAGACAGGCAG	chr8:4627303-4627323 (+)	-1.97417	NAA15, EZH1, UBE2R2L, TBC1D16, PPAPDC2, PPME1, PPM1F, C19H7ORF42, SRM, RANGAP1
gga-miR-202-3p	AGAGGCAUAGAGCAUGGGAAAA	chr6:21042761-21042782 (+)	-2.01362	PHF20L1, DHX15, STRAP, ETNK1, PCK1, FCHSD2, TFPI, RAI14, TMEM47, CSMD1
gga-miR-181a-5p	AACAUUCAACGCUGUCGGUGAGU	chr17:9496926-9496948 (+) // chr8:1986706-1986728 (+)	-2.01767	ATP11A, NAA50, C5H14ORF129, ARNT2, TNPO1, ZNF800, FIGN, E2F7, MB21D2, DENND4C
gga-miR-1754-3p	AGGGCAGCUCACAGCACGGGG	chr9:22907056-22907076 (-)	-2.1476	FBXO41, NECTIN1, CNOT2, LHX8, NCOA5, NECAP2, TYRO3, ABHD2, ZBTB5, BPTF
gga-miR-6614-3p	ACAGGACAGCGAGAAGGC	chr4:13721955-13721972 (+)	-2.18504	FBXO28, KCNQ5, ZCCHC24, C5H14ORF79, NDUFAF4, PHACTR2, ERCC4, KIAA1644, FTSJD2, ZNF423
gga-miR-6619-5p	AGGAGAAGUGACGGAGCAGUGC	gb|JH376175.1|:6891-6912 (-)	-2.20495	PDZD8, CLIC5, FUNDC2, NXN, NECTIN1, FAM78A, SET, GFRA3, TRIM66, TPPP
gga-miR-30d	UGUAAACAUCCCCGACUGGAAG	chr2:142229538-142229559 (-)	-2.29841	CBLB, YAF2, NAALADL2, LHX8, PPARGC1B, PPPDE1, CCDC6, SCN2A, TNRC6A, PIP4K2A	ATP5G1
gga-miR-1563	GCACAUGAUGAGGAAGCACUGAAA	chr12:734001-734024 (+)	-2.48378	TOX3, DENND5A, ERC2, DNAJC1, ELL2, BAZ1A, MATR3, PCDH20, MLLT4, SNAP23
gga-miR-1552-5p	UUAGUGCGCGGUAAGCUAGGGUG	---	-2.51186	ZEB2, ALG5, WDTC1
gga-miR-130c-3p	CAGUGCAAUGUUAAAAGGGCAU	chr19:7193525-7193546 (-)	-3.1756	LONRF1, MPHOSPH9, APPL1, ARAP2, ST18, FBXO48, SLAIN1, CHST1, LRIG1, ULK2
gga-miR-15c-5p	UAGCAGCACAUCAUGGUUUGUA	chr4:4023868-4023889 (-)	-3.64521	SLC12A2, PAPPA, DPH3, ETNK1, NF1, PPAP2B, PLEKHA5, CCNE1, TACC1, MOB4
gga-miR-1306-3p	UGGACGUUGGCUCUGGUGGUGAU	chr15:1279153-1279175 (+)	-3.70741	BAI1, CEP112, STOML3, RHOA, CTHRC1, RNF38, OTUD1, DNAL1, TCEB3, ST3GAL6
gga-miR-181b-5p	AACAUUCAUUGCUGUCGGUGGG	chr17:9498558-9498579 (+) // chr8:1986890-1986911 (+)	-3.8371	FIGN, C5H14ORF129, NAA50, ATP11A, TNPO1, ZNF800, ARNT2, E2F7, NOVA1, PRTG	PRDX3
gga-miR-140-3p	CCACAGGGUAGAACCACGGAC	chr11:18514189-18514209 (+)	-4.01274	ZMYM3, WNK2, NRIP1, ADAMTS17, DUSP8, BICD2, PCSK2, STX16, SCAMP5, ATCAY
gga-miR-125b-3p	ACAAGUCAGGCUCUUGGGACCU	chr1:98380724-98380745 (+)	-4.49476	TNKS2, ELAVL2, OSBPL11, PCNX, SGCB, MED13, KDM6A, ZFAND6, SCN2A, BNIP3L
gga-miR-1451-5p	UCGCACAGGAGCAAGUUACCGC	chr3:75401244-75401265 (+)	-5.31945	B3GAT1L, IL17REL, C1H11ORF87, C1QL3, CTSS, SRSF5A, MURC, RERE, AUH, HIPK1
gga-miR-30c-5p	UGUAAACAUCCUACACUCUCAGCU	chr23:4884618-4884641 (+) // chr3:81779105-81779128 (+)	-6.38276	LHX8, PPARGC1B, TNRC6A, YAF2, PPPDE1, CBLB, PIP4K2A, SCN2A, NAALADL2, CCDC6
gga-miR-15b-5p	UAGCAGCACAUCAUGGUUUGCA	chr9:21653636-21653657 (-)	-7.08615	SLC12A2, PAPPA, DPH3, ETNK1, NF1, PPAP2B, PLEKHA5, CCNE1, TACC1, MOB4	ATP5C1, ATP5L, ATP5S
gga-miR-23b-3p	AUCACAUUGCCAGGGAUUACC	chrZ:41508087-41508107 (+)	-7.31443	SPSB4, TNRC6A, ROD1, NEK6, TOP1, CLCN3, TMPO, CAMTA1, MCFD2, BNIP3L	ATP5G1
gga-miR-99a-5p	AACCCGUAGAUCCGAUCUUGUG	chr1:98347485-98347506 (+)	-7.9258	KBTBD8, HS3ST2, MBNL1, MTOR, TRIB2, NR6A1, PPP3CA, SEH1L, MTMR3, SNX7	MTOR
gga-miR-1767	AGGCGAGGAGAACAGCAGCU	chr3:42165570-42165589 (+)	-7.96601	C5H15ORF62, INPP5J, CGN, TSHZ2, MFHAS1, NUDCD3, SLC12A5, DUSP15, KIAA2022, KBTBD13
gga-miR-100-5p	AACCCGUAGAUCCGAACUUGUG	chr24:3330849-3330870 (+)	-8.74155	KBTBD8, HS3ST2, MBNL1, MTOR, TRIB2, NR6A1, PPP3CA, SEH1L, OCC-1, MTMR3	MTOR
gga-miR-130b-3p	CAGUGCAAUAAUGAAAGGGCGU	chr15:390547-390568 (-)	-9.2075	MPHOSPH9, SLAIN1, ARAP2, FBXO48, APPL1, ST18, CHST1, LONRF1, MLLT10, ULK2	PRDX1, HSD17B3
gga-miR-456-3p	CAGGCUGGUUAGAUGGUUGUCA	chr3:30789084-30789105 (-)	-10.5617	GINS3, VCAN, LPP, ZNRF3, ABI1, GNAI2, ARHGEF4, MLLT6, LRSAM1, SEMA5B	ATP5S
gga-miR-221-3p	AGCUACAUUGUCUGCUGGGUUUC	chr1:109977744-109977766 (+)	-11.8926	TCF12, GABRA1, RFXDC2, CLVS2, FMR1, TMCC1, CDKN1B, CPT2, RALGAPA1, USP54	ATP5L
gga-let-7d	AGAGGUAGUGGGUUGCAUAGU	chr12:6076997-6077017 (-)	-12.7927	IGF2BP3, BZW1, FIGN, LRIG1, ABCG1, FGD6, E2F5, YOD1, SMARCAD1, GNG5
gga-miR-107-3p	AGCAGCAUUGUACAGGGCUAUCA	chr6:18945422-18945444 (-)	-12.796	RAB9B, RNF38, PPIP5K2, ARMC1, CHD1, ZNF650, AGFG1, C1HXorf23, KIAA2022, MAPK8	ATP5S
gga-let-7b	UGAGGUAGUAGGUUGUGUGGUU	chr1:71371984-71372005 (+)	-13.2418	IGF2BP3, BZW1, LRIG1, FIGN, E2F5, GNG5, ZFYVE26, IGDCC4, YOD1, ZBTB5	PRDX1, PRDX4
gga-miR-26a-5p	UUCAAGUAAUCCAGGAUAGGC	chr2:4537775-4537795 (+)	-13.6809	SLC38A2, ZDHHC6, RASSF3, ULK1, MAPK6, FAM98A, KIAA1737, USP25, SLC45A4, CAMSAP1	PRDX1
gga-miR-103-3p	AGCAGCAUUGUACAGGGCUAUGA	chr13:4060451-4060473 (+) // chr4:88047793-88047815 (-)	-14.0446	RAB9B, RNF38, PPIP5K2, ARMC1, CHD1, ZNF650, AGFG1, C1HXorf23, KIAA2022, MAPK8	ATP5S
gga-let-7c-5p	UGAGGUAGUAGGUUGUAUGGUU	chr1:98348236-98348257 (+)	-18.3459	IGF2BP3, BZW1, LRIG1, FIGN, E2F5, GNG5, ZFYVE26, SMARCAD1, ZBTB5, IGDCC4
gga-let-7a-5p	UGAGGUAGUAGGUUGUAUAGUU	chr1:71371153-71371174 (+) // chr12:6078445-6078466 (-) // chr24:3338940-3338961 (+)	-18.5215	IGF2BP3, BZW1, LRIG1, FIGN, E2F5, GNG5, ZFYVE26, SMARCAD1, ZBTB5, IGDCC4
gga-let-7j-5p	UGAGGUAGUAGGUUGUAUAGUU	chr26:1591978-1591999 (-)	-18.5215	IGF2BP3, BZW1, LRIG1, FIGN, E2F5, GNG5, ZFYVE26, SMARCAD1, ZBTB5, IGDCC4
gga-miR-24-3p	UGGCUCAGUUCAGCAGGAACAG	chrZ:41508848-41508869 (+)	-19.1292	RNF165, TTC17, SESN1, GRIP2, AVL9, IQSEC3, SCML2, DUSP8, HTRA3, HNF1B	ATP5L
gga-miR-22-3p	AAGCUGCCAGUUGAAGAACUGU	chr19:5377528-5377549 (-)	-23.6065	CRTC1, FAM168B, CPEB1, KIAA1644, TYRO3, FAM49B, CREB1, HABP4, BRWD3, WDTC1
gga-miR-17-5p	CAAAGUGCUUACAGUGCAGGUAGU	chr1:147253887-147253910 (-)	-30.3297	CEP97, RAB22A, EZH1, EPHA4, RAB11FIP4, GAS7, FAM13C, MAP3K2, PEX5L, FBXO48
gga-miR-16-5p	UAGCAGCACGUAAAUAUUGGUG	chr1:168694597-168694618 (-) // chr9:21653466-21653487 (-)	-33.3927	MOB4, TACC1, PAPPA, CDK17, PPAP2B, PTPRR, BAIAP2, CCNE1, RICTOR, STRADB	ATP5C1
gga-miR-16c-5p	UAGCAGCACGUAAAUACUGGAG	chr4:4023503-4023524 (-)	-34.6892	MOB4, CDK17, BAIAP2, NF1, CCNE1, TACC1, STRADB, PAPPA, PPAP2B, MFN2
gga-miR-146c-5p	UGAGAACUGAAUUCCAUGGACUG	chr4:88268309-88268331 (-)	-39.3661	RFXDC2, NOVA1, STRBP, HIPK3, CZH18ORF25, MMP16, JAZF1, RASA1, NUP50, ZBTB2
gga-miR-27b-3p	UUCACAGUGGCUAAGUUCUGC	chrZ:41508332-41508352 (+)	-42.9581	GAB1, MKNK2, PLK2, LMLN, KIAA1109, ZHX1, CLCN3, GPR133, FAM184A, NOVA1	PRDX3
gga-miR-20b-5p	CAAAGUGCUCAUAGUGCAGGUAG	chr4:3946370-3946392 (-)	-53.419	GAS7, MAP3K2, RAB22A, VLDLR, FBXO48, FAM13C, GAS7, CEP97, EZH1, EPHA4
gga-miR-106-5p	AAAAGUGCUUACAGUGCAGGUA	chr4:3946676-3946697 (-)	-63.0563	CEP97, EPHA4, RAB22A, PEX5L, EGLN3, RAB11FIP4, FBXO48, EZH1, MAP3K2	STAR
gga-miR-20a-5p	UAAAGUGCUUAUAGUGCAGGUAG	chr1:147253421-147253443 (-)	-128.47	PEX5L, RAB11FIP4, GAS7, EGLN3, EZH1, EPHA4, RAB22A, CEP97, MAP3K2, FAM13C
FC, fold change. miRNA with |FC|≥1.5 and a p-value < 0.05 is significantly up- or down-regulated.
