# Supplementary material for: Demethylation and microRNA differential expression regulate plasma-induced improvement of chicken sperm quality
Source: Sci Rep. 2019 Jun 20;9:8865. doi: 10.1038/s41598-019-45087-1 (PMC6586908; doi:10.1038/s41598-019-45087-1)
Supplement: Supplementary file 3 — Dataset 2 [file 41598_2019_45087_MOESM3_ESM.xlsx]

## Sheet: Supplementary Table S2
Supplementary Table S2. GO biological process enrichment analyses of target genes of differentially expressed miRNAs
GO Term	Count	p-value	q-value	Target gene of miRNAs
GO:0006355 regulation of transcription, DNA-dependent	63	1.07216e-07	2.23008e-05	RAB11FIP4;ZHX1;RFXDC2;CREB1;HABP4;HNF1B;BZW1;E2F5;ZDHHC6;ST18;MLLT10;NR6A1;TSHZ2;LHX8;RERE;ARNT2;E2F7;ZEB2;ERC2;CNOT2;CNOT2;NR2E1;FOXP2;FOXP2;FOXP2;FOXP2;FOXP2;FOXP2;EN1;EN1;HDAC2;PITX2;CNOT7;PBX1;PBX1;NEUROD1;TFDP2;SATB1;ARID5B;TFAP2A;FOXN3;FOXN3;BACH1;ELF2;NPAS2;PAX2;MYST2;NFIA;NFIA;NFIA;NFIA;NFIA;NFIA;ZFHX4;ZFHX4;PBX3;TSHZ3;NPAS3;MAFB;CNBP;ZDHHC8;NFIC;KCNH1
GO:0006508 proteolysis	33	0.000227821	0.00876982	LMLN;KIAA1109;MMP16;MMP16;PAPPA;HTRA3;CHD1;CHD1;SLC45A4;ABCG1;ZNRF3;LONRF1;CTSS;ADAMTS17;PCSK2;PCSK2;PPME1;PPME1;ADAM12;ADAM12;DPP6;NLN;CRBN;COL4A3BP;THSD4;LRP1B;BACE1;BACE1;CAPN1;CAPN1;KLHDC5;ABHD6;MMP24
GO:0006468 protein amino acid phosphorylation	29	0.0125349	0.105986	EPHA4;EPHA4;MAP3K2;MKNK2;PLK2;HIPK3;TYRO3;TYRO3;CREB1;MAPK8;MAPK8;ULK1;MAPK6;ULK2;TRIB2;TRIB2;NEK6;HIPK1;WNK2;NEK9;NFASC;NFASC;FGFR3;STK24;MYLK4;TBC1D22B;NTRK3;AKT3;TRIO
GO:0006886 intracellular protein transport	19	0.00125952	0.0238163	RAB22A;RAB9B;STX16;TNPO1;RHOA;AP3S1;SGIP1;RHOG;ARCN1;ARCN1;RAP1A;STON2;AP1G1;ARF4;AP4S1;KPNA4;RAB21;TOM1L2;RASD2
GO:0045944 positive regulation of transcription from RNA polymerase II promoter	15	0.00137519	0.0250912	CREB1;HNF1B;PPARGC1B;MURC;CNOT7;PBX1;NEUROD1;GTF2H1;NFIA;NFIA;MAFB;CNBP;CNBP;CNBP;THRAP3
GO:0006813 potassium ion transport	10	0.021887	0.123709	WDTC1;CDKN1B;CDKN1B;CBLB;SCN2A;KCNK9;KCNK9;CACNA1E;ZFHX4;KCNH1
GO:0006260 DNA replication	9	0.0342692	0.171982	TOP1;MYST2;NFIA;NFIA;NFIA;NFIA;NFIA;NFIA;NFIC
GO:0006816 calcium ion transport	9	0.00731173	0.0835627	SCN2A;ATP2B1;ATP2B1;CACNA1E;ATP2A2;ATP2A2;GRIN3A;GRIN2B;RYR2
GO:0000122 negative regulation of transcription from RNA polymerase II promoter	9	0.00359623	0.0526772	JAZF1;NR6A1;STRAP;FOXP2;FOXP2;FOXP2;TLE1;SUZ12;SATB1
GO:0007519 striated muscle development	9	0.000308716	0.0102774	NF1;MBNL1;MBNL1;MBNL1;MBNL1;RHOA;FOXP2;FOXP2;FOXP2
GO:0006470 protein amino acid dephosphorylation	8	0.0116046	0.100868	PTPRR;DUSP8;MTMR3;DUSP15;PPM1F;PPP2R4;PTEN;PPM1E
GO:0042309 homoiothermy	8	0.000146161	0.00723843	NOVA1;NOVA1;MBNL1;MBNL1;NFASC;SUZ12;PUM1;TBL1X
GO:0050826 response to freezing	8	0.000122792	0.0069029	NOVA1;NOVA1;MBNL1;MBNL1;NFASC;SUZ12;PUM1;TBL1X
GO:0007411 axon guidance	7	0.00353713	0.0525705	EPHA4;EPHA4;GFRA3;NFASC;NFASC;B3GNT2;SEMA3A
GO:0009791 post-embryonic development	7	0.000271158	0.00972428	FOXP2;FOXP2;FOXP2;ARID5B;SLC18A2;SLC18A2;MUT
GO:0007179 transforming growth factor beta receptor signaling pathway	6	0.0328744	0.171982	NFIA;NFIA;NFIA;NFIA;NFIA;NFIA
GO:0043010 eye development (sensu Vertebrata)	6	0.0185063	0.115919	FOXP2;FOXP2;FOXP2;NEUROD1;CRYAA;CRYAA
GO:0006897 endocytosis	5	0.0466868	0.194997	RAB22A;VLDLR;VLDLR;NECAP2;STON2
GO:0042493 response to drug	5	0.0168437	0.115919	CREB1;TOP1;EI24;GCLM;ATP2A2
GO:0006413 translational initiation	5	0.00327717	0.0525074	EIF1AY;EIF1AY;EIF4E;DENR;DENR
GO:0006821 chloride transport	4	0.0453705	0.190263	CLCN3;GABRA1;CLIC5;SLC26A7
GO:0006417 regulation of protein biosynthesis	4	0.0434638	0.184889	MKNK2;IGF2BP3;DNAJC1;PUM1
GO:0043123 positive regulation of I-kappaB kinase/NF-kappaB cascade	4	0.025527	0.140466	PLK2;NEK6;RHOA;EEF1D
GO:0032012 regulation of ARF protein signal transduction	4	0.00638835	0.0800468	IQSEC3;PSD;ARFGEF1;PSD3
GO:0002053 positive regulation of mesenchymal cell proliferation	4	0.0035384	0.0525705	FOXP2;FOXP2;FOXP2;ARHGAP5
GO:0001937 negative regulation of endothelial cell proliferation	4	0.000137741	0.00716252	NF1;CAV2;CAV2;VASH1
GO:0048745 smooth muscle development	4	7.43195e-05	0.0053305	NF1;FOXP2;FOXP2;FOXP2
GO:0000381 regulation of alternative nuclear mRNA splicing, via spliceosome	4	7.43195e-05	0.0053305	MBNL1;MBNL1;MBNL1;MBNL1
GO:0006376 mRNA splice site selection	4	3.53341e-05	0.00282673	MBNL1;MBNL1;MBNL1;MBNL1
GO:0001756 somitogenesis	3	0.043115	0.184889	ABI1;ABI1;ZEB2
GO:0050885 regulation of balance	3	0.043115	0.184889	CLIC5;CLN8;PAFAH1B1
GO:0030336 negative regulation of cell migration	3	0.0405782	0.177316	NF1;ABHD2;PTEN
GO:0021549 cerebellum development	3	0.0250406	0.138892	FOXP2;FOXP2;FOXP2
GO:0050679 positive regulation of epithelial cell proliferation	3	0.0250406	0.138892	FOXP2;FOXP2;FOXP2
GO:0007628 adult walking behavior	3	0.0179395	0.115919	EPHA4;EPHA4;CLN8
GO:0048286 alveolus development	3	0.0179395	0.115919	FOXP2;FOXP2;FOXP2
GO:0043161 proteasomal ubiquitin-dependent protein catabolism	3	0.0148758	0.115919	RAD23B;UBE2D3;TBL1X
GO:0007422 peripheral nervous system development	3	0.00861173	0.0913898	NF1;NGF;NGF
GO:0042596 fear response	3	0.00577683	0.0741717	ADRA2A;ADRA2A;GRIN2B
GO:0031424 keratinization	3	0.00124518	0.0238163	FOXP2;FOXP2;FOXP2
GO:0060013 righting reflex	3	0.000495671	0.0122738	FOXP2;FOXP2;FOXP2
GO:0006906 vesicle fusion	3	0.000495671	0.0122738	EEA1;CAV2;CAV2
GO:0030517 negative regulation of axon extension	3	0.000212364	0.00866784	RTN4;RTN4;SEMA3A
GO:0007029 endoplasmic reticulum organization and biogenesis	3	0.000212364	0.00866784	COL4A3BP;CAV2;CAV2
GO:0042297 vocal learning	3	6.41617e-06	0.000635507	FOXP2;FOXP2;FOXP2
GO:0016571 histone methylation	2	0.0479948	0.198863	SUZ12;SATB1
GO:0010553 negative regulation of specific transcription from RNA polymerase II promoter	2	0.0434668	0.184889	WDTC1;HDAC2
GO:0009749 response to glucose stimulus	2	0.0434668	0.184889	HNF1B;NEUROD1
GO:0009401 phosphoenolpyruvate-dependent sugar phosphotransferase system	2	0.0434668	0.184889	SPSB4;TMEM41B
GO:0002026 cardiac inotropy	2	0.0434668	0.184889	ATP2A2;ATP2A2
GO:0045471 response to ethanol	2	0.0434668	0.184889	GRIN3A;GRIN2B
GO:0016525 negative regulation of angiogenesis	2	0.0391094	0.171982	NF1;VASH1
GO:0050680 negative regulation of epithelial cell proliferation	2	0.0309393	0.167153	CDKN1B;CDKN1B
GO:0046488 phosphatidylinositol metabolism	2	0.0309393	0.167153	PIP4K2A;PIP5K1C
GO:0032387 negative regulation of intracellular transport	2	0.0235521	0.132401	CRYAA;CRYAA
GO:0043525 positive regulation of neuron apoptosis	2	0.0201743	0.115919	EPHA4;NF1
GO:0006493 protein amino acid O-linked glycosylation	2	0.0170195	0.115919	POMT2;POMGNT1
GO:0035176 social behavior	2	0.0140972	0.115919	CLN8;NPAS3
GO:0030325 adrenal gland development	2	0.0114174	0.100868	NF1;PBX1
GO:0043149 stress fiber formation	2	0.0114174	0.100868	RHOA;SORBS1
GO:0046928 regulation of neurotransmitter secretion	2	0.0114174	0.100868	NGF;NGF
GO:0045822 negative regulation of heart contraction	2	0.0114174	0.100868	ATP2A2;ATP2A2
GO:0045736 negative regulation of cyclin-dependent protein kinase activity	2	0.00899035	0.0916664	CDKN1B;CDKN1B
GO:0070198 protein localization to telomere	2	0.00899035	0.0916664	TNKS2;TNKS2
GO:0009650 UV protection	2	0.00682654	0.0811906	ERCC4;ERCC4
GO:0032205 negative regulation of telomere maintenance	2	0.00682654	0.0811906	ERCC4;ERCC4
GO:0045773 positive regulation of axon extension	2	0.00682654	0.0811906	NGF;NGF
GO:0016925 protein sumoylation	2	0.00682654	0.0811906	SUMO2;SUMO2
GO:0048485 sympathetic nervous system development	2	0.00493677	0.0662483	NF1;GFRA3
GO:0045671 negative regulation of osteoclast differentiation	2	0.0033322	0.0525074	NF1;TOB2
GO:0048715 negative regulation of oligodendrocyte differentiation	2	0.00202428	0.0342317	NF1;LINGO1
GO:0031116 positive regulation of microtubule polymerization	2	0.00202428	0.0342317	CDKN1B;CDKN1B
GO:0006296 nucleotide-excision repair, DNA incision, 5'-to lesion	2	0.00202428	0.0342317	ERCC4;ERCC4
GO:0019987 negative regulation of anti-apoptosis	2	0.00202428	0.0342317	RTN4;RTN4
GO:0016540 protein autoprocessing	2	0.00102479	0.0219749	PCSK2;PCSK2
GO:0030070 insulin processing	2	0.00102479	0.0219749	PCSK2;PCSK2
GO:0006295 nucleotide-excision repair, DNA incision, 3'-to lesion	2	0.00102479	0.0219749	ERCC4;ERCC4
GO:0048671 negative regulation of collateral sprouting	2	0.000345875	0.0102774	ULK1;ULK2
GO:0034230 enkephalin processing	2	0.000345875	0.0102774	PCSK2;PCSK2
GO:0010834 telomere maintenance via telomere shortening	2	0.000345875	0.0102774	ERCC4;ERCC4
GO:0046327 glycerol biosynthesis from pyruvate	2	0.000345875	0.0102774	PCK1;PCK1
GO:0000072 M phase specific microtubule process	2	0.000345875	0.0102774	CRYAA;CRYAA
GO:0014044 Schwann cell development	1	0.036881	0.171982	NF1
GO:0022011 myelination in the peripheral nervous system	1	0.036881	0.171982	NF1
GO:0045717 negative regulation of fatty acid biosynthesis	1	0.036881	0.171982	WDTC1
GO:0001826 inner cell mass cell differentiation	1	0.036881	0.171982	HNF1B
GO:0007258 JUN phosphorylation	1	0.036881	0.171982	MAPK8
GO:0045542 positive regulation of cholesterol biosynthesis	1	0.036881	0.171982	ABCG1
GO:0042339 keratan sulfate metabolism	1	0.036881	0.171982	CHST1
GO:0006646 phosphatidylethanolamine biosynthesis	1	0.036881	0.171982	ETNK1
GO:0046642 negative regulation of alpha-beta T cell proliferation	1	0.036881	0.171982	CBLB
GO:0046619 optic placode formation (sensu Mammalia)	1	0.036881	0.171982	FRS2
GO:0021506 anterior neuropore closure	1	0.036881	0.171982	TFAP2A
GO:0050929 induction of negative chemotaxis	1	0.036881	0.171982	SLIT2
GO:0001306 age-dependent response to oxidative stress	1	0.036881	0.171982	CLN8
GO:0021819 layer formation in the cerebral cortex	1	0.036881	0.171982	PAFAH1B1
GO:0009236 cobalamin biosynthesis	1	0.036881	0.171982	MMAB
GO:0048691 positive regulation of axon extension involved in regeneration	1	0.036881	0.171982	NTRK3
GO:0051895 negative regulation of focal adhesion formation	1	0.036881	0.171982	PTEN
GO:0015816 glycine transport	1	0.036881	0.171982	SLC6A9
GO:0014912 negative regulation of smooth muscle cell migration	1	0.036881	0.171982	IGFBP5
GO:0034447 very-low-density lipoprotein particle clearance	1	0.0186134	0.115919	VLDLR
GO:0021897 forebrain astrocyte development	1	0.0186134	0.115919	NF1
GO:0046929 negative regulation of neurotransmitter secretion	1	0.0186134	0.115919	NF1
GO:0021933 radial glia guided migration of granule cell	1	0.0186134	0.115919	ULK1
GO:0046755 non-lytic virus budding	1	0.0186134	0.115919	LRSAM1
GO:0070086 ubiquitin-dependent endocytosis	1	0.0186134	0.115919	LRSAM1
GO:0006686 sphingomyelin biosynthesis	1	0.0186134	0.115919	SGMS1
GO:0035229 positive regulation of glutamate-cysteine ligase activity	1	0.0186134	0.115919	GCLM
GO:0051935 glutamate uptake during transmission of nerve impulse	1	0.0186134	0.115919	CLN8
GO:0034263 autophagy in response to ER overload	1	0.0186134	0.115919	ATG10
GO:0000132 establishment of mitotic spindle orientation	1	0.0186134	0.115919	PAFAH1B1
GO:0021540 corpus callosum morphogenesis	1	0.0186134	0.115919	PAFAH1B1
GO:0051081 nuclear envelope disassembly	1	0.0186134	0.115919	PAFAH1B1
GO:0021572 rhombomere 6 development	1	0.0186134	0.115919	MAFB
GO:0035284 brain segmentation	1	0.0186134	0.115919	MAFB
GO:0046855 inositol phosphate dephosphorylation	1	0.0186134	0.115919	PTEN
GO:0046856 phosphoinositide dephosphorylation	1	0.0186134	0.115919	PTEN
GO:0001696 gastric acid secretion	1	0.0186134	0.115919	SLC26A7
GO:0010025 wax biosynthesis	1	0.0186134	0.115919	FAR1
Enrichment of biological process ontology terms attributed to target genes of differentiallly expressed miRNAs in male chicken testis is analyzed using Molecule Annotation System version 3.0. Target genes are enriched significantly in GO biological process terms when p-value < 0.05 using a hypergeometric distribution. The q-value is the FDR, wherein lower q-values indicate more significant enrich…
